# Supplementary material for: Influence of Cherry Cultivar and Ethanol Concentration on the Oenological Properties of Fermented Cherry Wines
Source: Molecules. 2026 Apr 22;31(9):1382. doi: 10.3390/molecules31091382 (PMC13165440; doi:10.3390/molecules31091382)
Supplement: Supplementary file 1 [file molecules-31-01382-s001.zip]

Archive with 1 entries (1 files):
- molecules-4119346-supplementary.pdf
